# Supplementary material for: Diagnostic flow analysis of tuberous sclerosis complex in Japan: a retrospective claims database study
Source: Orphanet J Rare Dis. 2024 Dec 1;19:451. doi: 10.1186/s13023-024-03460-y (PMC11610214; doi:10.1186/s13023-024-03460-y)
Supplement: Supplementary file 2 — Additional file 2 [file 13023_2024_3460_MOESM2_ESM.xlsx]

## Sheet: Sheet1
Supplementary Table 1. Standard disease names for searching TSC-specific manifestations
Disease classification	TSC criteria	Manifestations	Standard disease names for insurance claim (ICD-10 code) 1
Neurological disorder	Major feature	Subependymal nodule	Subependymoma
	Major feature	Subependymal giant cell astrocytoma	Subependymal giant cell astrocytoma
Skin condition	Major feature	Facial angiofibroma	Angiofibroma
	Major feature	Shagreen patch	Connective tissue nevus
	Major feature	Hypomelanotic macule	Vitiligo (L80)
Cardiac symptoms	Major feature	Cardiac rhabdomyoma	Benign neoplasm of other and unspecified intrathoracic organs/heart (D151)
			Cardiac tumor
Renal symptoms	Major feature	Renal angiomyolipoma	Renal angiomyolipoma
	Minor feature	Renal cyst	Cyst in kidney (N281)
Pulmonary symptoms	Major feature	Lymphangioleiomyomatosis	Lymphangioleiomyomatosis
Other organ Symptoms	Major feature	Ophthalmic fundus hamartoma	Benign retinal tumor
	Minor feature	Tooth enamel pitting	Disturbances in tooth formation (K00.4)
	Minor feature	Non-pigmented class for retina	Retinal pigmented spot
ICD-10, 10th revision of the International Statistical Classification of Diseases and Related Health Problems; TSC, tuberous sclerosis complex; 1) Among the standardized diagnosis names for insurance billing, only those with corresponding ICD-10 codes are listed in parentheses.
