# Supplementary material for: Diagnostic flow analysis of tuberous sclerosis complex in Japan: a retrospective claims database study
Source: Orphanet J Rare Dis. 2024 Dec 1;19:451. doi: 10.1186/s13023-024-03460-y (PMC11610214; doi:10.1186/s13023-024-03460-y)
Supplement: Supplementary file 3 — Additional file 3 [file 13023_2024_3460_MOESM3_ESM.xlsx]

## Sheet: Sheet1
Supplementary Table 2: Standard disease names for searching non-specific TSC-related manifestations
Disease classification	Disease categories	Standard disease names for insurance claim (ICD-10 code) 1
Neurological disorder	Brain tumor	Supratentorial brain tumor, supratentorial benign neoplasm of brain, primary brain tumor, hereditary brain tumor, congenital brain tumor, brain tumor
	Epilepsy	Epilepsy (G40) Some epilepsy syndromes2 were excluded
	Intellectual disability	Mental retardation (F70-79)
	Autism	Childhood autism (F84.0), atypical autism (F84.1)
	Developmental disorder	Disorders of psychological development (F80-89) Some developmental disorders3 were excluded
Renal symptoms	Renal tumor	Renal tumor, retroperitoneal tumor, renal pelvic tumor, renal lipoma, benign renal tumor, retroperitoneal lipoma
	Malignant renal tumor	Malignant neoplasm of the kidney, except renal pelvis (C64), Malignant neoplasm of renal pelvis (C65)
Other organ symptoms	Liver cyst	Benign neoplasm of other and ill-defined parts of digestive system/Liver (D134)
	Ovarian cyst	Benign neoplasm of ovary (D27)
ICD-10, 10th revision of the International Statistical Classification of Diseases and Related Health Problems; MECP2, methyl-CpG–binding protein 2; TSC, tuberous sclerosis complex. 1) Among the standardized diagnosis names for insurance billing, only those with corresponding ICD-10 codes are listed in parentheses; 2) Typical absence of seizure, photogenic epilepsy, Mohr syndrome, alcoholic epilep…
